# Supplementary material for: Physical Therapies for Delayed Onset Muscle Soreness: A Protocol for an Umbrella and Mapping Systematic Review with Meta-Meta-Analysis
Source: J Clin Med. 2024 Mar 29;13(7):2006. doi: 10.3390/jcm13072006 (PMC11012564; doi:10.3390/jcm13072006)
Supplement: Supplementary file 1 [file jcm-13-02006-s001.zip]

Archive with 2 entries (2 files):
- Suplementary File S1.pdf
- Suplementary Table S1.pdf
